# Supplementary material for: Potential association of LOXL1 with peritoneal dissemination in gastric cancer possibly via promotion of EMT
Source: PLoS One. 2020 Oct 23;15(10):e0241140. doi: 10.1371/journal.pone.0241140 (PMC7584171; doi:10.1371/journal.pone.0241140)
Supplement: S1 Fig — Immunochemistry staining of LOXL1 in 5 GC tissues from the Kyushu validation cohort. Original magnification, ×40, ×100, ×400; LOXL1 immunostaining intensity in tumor cells from the 5 GC tissues were classified into three levels (low, medium, and high). (ZIP) [file pone.0241140.s001.zip]

Archive with 6 entries (6 files):
- S1_Fig.tif
- S1_Fig_Case1.tif
- S1_Fig_Case2.tif
- S1_Fig_Case3.tif
- S1_Fig_Case4.tif
- S1_Fig_Case5.tif
