# Supplementary material for: Potential association of LOXL1 with peritoneal dissemination in gastric cancer possibly via promotion of EMT
Source: PLoS One. 2020 Oct 23;15(10):e0241140. doi: 10.1371/journal.pone.0241140 (PMC7584171; doi:10.1371/journal.pone.0241140)
Supplement: S4 Fig — (ZIP) [file pone.0241140.s004.zip]

Archive with 3 entries (3 files):
- S4_Fig_1.tif
- S4_Fig_2.tif
- S4_Fig_3.tif
